# Supplementary material for: Isotopic investigation of skeletal remains at the Imdang tombs reveals high consumption of game birds and social stratification in ancient Korea
Source: Sci Rep. 2021 Nov 19;11:22551. doi: 10.1038/s41598-021-01798-y (PMC8605008; doi:10.1038/s41598-021-01798-y)
Supplement: Supplementary file 1 — Supplementary Information 1. [file 41598_2021_1798_MOESM1_ESM.xlsx]

## Sheet: Plants
Sample ID.	comon name	Food groups	bulk d13C	bulk d15N	N
China	foxtail millet (A)	C4 plants	-10.5		27
China	foxtail millet (M)	C4 plants	-12.3		66
China	common millet (A)	C4 plants	-11.1		26
China	common millet (M)	C4 plants	-12.8		19
China	common millet (A)	C4 plants	-9.3	5.5
China	foxtail millet(A)	C4 plants	-9.7	5.2
UK	foxtail millet (30)	C4 plants	-14.9	4.6	30
UK	foxtail millet (23)	C4 plants	-14	5	23
UK	foxtail millet	C4 plants	-13.7	6.5
UK	foxtail millet	C4 plants	-12.9	4.8
China	foxtail millet	C4 plants	-12.12	5.26667
China	foxtail millet	C4 plants	-11.98	1.098	6
China	foxtail millet	C4 plants	-12.346	1.251	6
China	foxtail millet	C4 plants	-12.897	1.112	6
UK	rice (M)	C3plant	-26.4		1
India	rice (Arch)	C3plant	-26.4	6.5	1
India	rice (Arch)	C3plant	-25.9	5.7	1
China	rice	C3plant	-26.92	5.98	4
Japan	rice	C3plant	-26.98	3.25	27
korea	rice	C3plant	-25.92	4.14	2
USA	rice	C3plant	-26.62	2.61	20
China	rice	C3plant	-26.28	3.07	6
China	soybean	C3plant	-23.68	1.365	6
China	soybean	C3plant	-25.643	1.462	6
China	soybean	C3plant	-26.102	1.388	6
China	soybean	C3plant	-26.4	1.1	1
China	wheat	C3plant	-22.8	1.098	6
China	wheat	C3plant	-25.695	1.251	6
China	wheat	C3plant	-25.162	1.112	6
China	wheat	C3plant	-28.43	1.46	10
China	wheat	C3plant	-28.61	1.19	10
China	wheat	C3plant	-27.69	-3.45	10
USA	wheat	C3plant	-24.23	3.04	5
Canada	wheat	C3plant	-25.41	2.13	5
China	wheat	C3plant	-25.6	2.3	10
China	wheat	C3plant	-25.14	2.63	10

## Sheet: Animals
Sample ID.	comon name	Food groups	bulk d13C	bulk d15N	n
SID-58	common pheasant	Bird	-16.183	5.1595
SID-60	great bustard	Bird	-18.4505	5.8725
SID-61	Asian goose	Bird	-22.409	9.7815
SID-63	swan	Bird	-15.3435	7.246
SEVA-3935	bird	Bird	-20.25	5.52
SEVA-3937	Wild duck	Bird	-20.75	8.07	6
Nukdo	cattle	Livestock	-16	6.8
SID-65	cattle	Livestock	-14.047	6.568
SID-70	pig	Livestock	-19.417	7.22
SID-69	horse	Livestock	-16.736	4.2115	4
SID-50	sandbar shark	Marine	-12.491	11.9045
SID-51	sandbar shark	Marine	-12.6365	12.9505
SID-53	Amberjack	Marine	-12.011	12.108
SEVA-1727	whale	Marine	-14.1	13.2
SEVA-3918	Dolphin	Marine	-12.7	12.8
SEVA-3933	bream	Marine	-10.76	13.76
SEVA-3936	sea mullet	Marine	-8.74	9.56
SEVA-3938	Bird	Marine	-9.98	12.71
SID-64	marine duck	Marine	-12.5625	10.063	9
SID-68	wild boar	Terrestrial herbivores	-20.439	2.303
SID-71	hare	Terrestrial herbivores	-21.141	3.11
ER-JE11	deer	Terrestrial herbivores	-21.5	3.4
ER-JE12	deer	Terrestrial herbivores	-20.7	2.9
SEVA-1732	Deer	Terrestrial herbivores	-20.8	2.7
ER-JE13	deer	Terrestrial herbivores	-20	3.7
ER-JE14	wild boar	Terrestrial herbivores	-19.6	3.3
SEVA-1902	deer	Terrestrial herbivores	-20.36	3.5
SEVA-1905	deer	Terrestrial herbivores	-20.37	3.07
SEVA-1907	deer	Terrestrial herbivores	-20.88	3.53
SEVA-1915	wild boar	Terrestrial herbivores	-20.93	2.69
SEVA-1929	deer	Terrestrial herbivores	-20.73	3.92	12
