# Supplementary material for: Isotopic investigation of skeletal remains at the Imdang tombs reveals high consumption of game birds and social stratification in ancient Korea
Source: Sci Rep. 2021 Nov 19;11:22551. doi: 10.1038/s41598-021-01798-y (PMC8605008; doi:10.1038/s41598-021-01798-y)
Supplement: Supplementary file 2 — Supplementary Information 2. [file 41598_2021_1798_MOESM2_ESM.csv]

sample	Type	d13C	d15N
SID-04	Retainer	-17.99	7.79
SID-05	Elite	-18.3	13.2
SID-07	Elite	-18	13.2
SID-08	Retainer	-17.6	10
SID-09	Retainer	-19.5	9.6
SID-10	Retainer	-17.5	10.1
SID-11	Retainer	-18.5	9.9
SID-12	Elite	-20.2	12
SID-13	Retainer	-18	9.2
SID-14	Retainer	-19.4	9.2
SID-15	Elite	-19	9.8
SID-16	Retainer	-18.4	8
SID-17	Retainer	-16.8	7.6
SID-18	Retainer	-18.8	9.2
SID-19	Elite	-18.8	12.3
SID-20	Elite	-19.6	12
SID-21	NA	-18.9	10.7
SID-22	Elite	-19.8	12.4
SID-25	Retainer	-17.7	10.1
SID-26	Retainer	-17.3	8.1
SID-27	Retainer	-18	9.6
SID-28	Retainer	-17.4	10.1
SID-29	Elite	-18.6	12.6
SID-30	Retainer	-18.7	11.8
SID-31	Retainer	-17.8	10.8
SID-33	Retainer	-17	9
SID-36	Elite	-18.1	9.8
SID-37	Retainer	-17.8	9.9
SID-46	NA	-19.7	11
SID-47	NA	-19.9	10.4
SHN-1	Elite	-18.2	13.1
SHN-2	Retainer	-18.7	11.6
SHN-3	Retainer	-18.1	9.6
SHN-4	Retainer	-16.5	9.5
SHN-5	Retainer	-16.7	9.7
SHN-6	Retainer	-17.6	10.7
SHN-7	Retainer	-17	8.5
SHN-8	Elite	-18.2	13.3
SHN-9	Retainer	-17.6	10.7
SHN-10	Retainer	-17.7	10.7
SHN-11	Retainer	-16.6	10.5
SHN-12	Retainer	-16.2	8.9
SHN-13	Retainer	-18	9.3
SHN-14	Retainer	-17.3	9.2
SHN-15	Retainer	-17.1	10.3
SHN-16	Retainer	-18.1	10.3
SHN-17	Retainer	-18.1	10.6
SHN-18	Retainer	-17.1	9.7
