# Supplementary material for: Isotopic investigation of skeletal remains at the Imdang tombs reveals high consumption of game birds and social stratification in ancient Korea
Source: Sci Rep. 2021 Nov 19;11:22551. doi: 10.1038/s41598-021-01798-y (PMC8605008; doi:10.1038/s41598-021-01798-y)
Supplement: Supplementary file 3 — Supplementary Information 3. [file 41598_2021_1798_MOESM3_ESM.txt]

library(MixSIAR)

#sources<-read.table("/Users/kyungcheol/Desktop/sources.csv")
  
#Humans<-read.table("/Users/kyungcheol/Desktop/humans.csv")

#tdf<-read.table("/Users/kyungcheol/Desktop/tdf.csv")

#mix<-load_mix_data(filename="/Users/kyungcheol/Desktop/humans.csv",
                   iso_names=c("d13C","d15N"),
                   factors="sample",
                   fac_random=FALSE,
                   fac_nested=FALSE,
                   cont_effects=NULL)

#source<-load_source_data (filename="/Users/kyungcheol/Desktop/sources.csv",
                          source_factors=NULL,
                          conc_dep=FALSE,
                          data_type="means", mix)

#discr<-load_discr_data(filename="/Users/kyungcheol/Desktop/tdf.csv", mix)

#plot_data (filename="isospace_plot", plot_save_pdf=TRUE,
           plot_save_png=FALSE, mix,source,discr)

#if(mix$n.iso==2) calc_area(source=source,mix=mix,discr=discr)

#plot_prior(alpha.prior=1,source)


#model_filename <- "MixSIAR_model.txt"
#resid_err <- FALSE
#process_err <- TRUE
#write_JAGS_model(model_filename, resid_err, process_err, mix, source)

#jags.1 <- run_model(run="test",mix,source,discr,model_filename,
                    alpha.prior = 1,resid_err,process_err)

#output_JAGS(jags.1, mix, source)
