# Supplementary material for: Isotopic investigation of skeletal remains at the Imdang tombs reveals high consumption of game birds and social stratification in ancient Korea
Source: Sci Rep. 2021 Nov 19;11:22551. doi: 10.1038/s41598-021-01798-y (PMC8605008; doi:10.1038/s41598-021-01798-y)
Supplement: Supplementary file 5 — Supplementary Information 5. [file 41598_2021_1798_MOESM5_ESM.csv]

Source	Meand13C	SDd13C	Meand15N	SDd15N	n
C4_plants	-12.2	1.6	4	2.1	209
Game_birds	-18	2.7	6.6	1.6	10
Terrestrial_herbivores	-20.62	0.51	3.18	0.47	12
Marine	-11.78	1.65	12.12	1.42	9
C3_plants	-26	1.4	2.3	2.1	157
