# Supplementary material for: Isotopic investigation of skeletal remains at the Imdang tombs reveals high consumption of game birds and social stratification in ancient Korea
Source: Sci Rep. 2021 Nov 19;11:22551. doi: 10.1038/s41598-021-01798-y (PMC8605008; doi:10.1038/s41598-021-01798-y)
Supplement: Supplementary file 6 — Supplementary Information 6. [file 41598_2021_1798_MOESM6_ESM.csv]

Source	Meand13C	SDd13C	Meand15N	SDd15N
C4_plants	4.4	0.15	3.8	0.74
Game_birds	1	0.63	3.8	0.74
Terrestrial_herbivores	1	0.63	3.8	0.74
Marine	1	0.63	3.8	0.74
C3_plants	5.2	0.23	3.8	0.74
